# Supplementary material for: Comparison of Major Compounds in Essential Oils Steam Distilled from Fresh Plant Material of South African Hop Varieties
Source: Life (Basel). 2025 Feb 12;15(2):282. doi: 10.3390/life15020282 (PMC11857115; doi:10.3390/life15020282)
Supplement: Supplementary file 1 [file life-15-00282-s001.zip]

Archive with 1 entries (1 files):
- life-3386130-supplementary.pdf
